# Supplementary material for: Anticorrosion Properties of a Novel Hybrid Sol–Gel Coating on Aluminum 3003 Alloy
Source: Polymers (Basel). 2022 Apr 28;14(9):1798. doi: 10.3390/polym14091798 (PMC9103624; doi:10.3390/polym14091798)
Supplement: Supplementary file 1 [file polymers-14-01798-s001.zip]

Archive with 1 entries (1 files):
- polymers-1701610-supplementary.pdf
